# Supplementary material for: TRAM-LAG1-CLN8 domain-containing protein TMEM56 regulates cell migration by changing intracellular ceramide levels
Source: BMC Biol. 2026 May 5;24:109. doi: 10.1186/s12915-026-02614-7 (PMC13147617; doi:10.1186/s12915-026-02614-7)
Supplement: Supplementary file 1 — Additional file 1. [file 12915_2026_2614_MOESM1_ESM.xlsx]

## Sheet: Table S1
Table S1
Results of shRNA screen representing read number and proportion of detected shRNA sequence and target gene
ID	reads	portion (%)	shRNA sequence	Target gene
1	299	13.3244	TTGAGACAATGTATTTGCC	Tmem56
2	201	8.95722	TTTGATGTGCTCGTTCTTC	Arl14
3	177	7.8877	TTGCTATTAAGCAGGTTGG	Plxnb2
4	145	6.46168	TTGACCTGGAATCGAGCAG	Idua
5	137	6.10517	TTGTACATGAGGTTGCCGC	Slc32a1
6	136	6.06061	TTAACTATGGAGTAAATTG	Slamf6
7	118	5.25847	TAGAGAATTGTTGTTGTTC	Tas2r139
8	97	4.32264	TAAGGACAGTTCTAGGTTG	1700034H14Rik
9	92	4.09982	TTGACCAAGGTTGGCGCTG	Grm2
10	83	3.69875	TAGGGAACAGCAATATTGC	Indo
11	73	3.25312	TGACATTATAGGGCTCCAC	EG665524
12	72	3.20856	TAGTACAAGGAAACTACGC	Olfr345
13	71	3.16399	TTTCGGATGTTCCCACTGG	Wwox
14	61	2.71836	TATCGGTGAGGGTGGGTGC	Ulk2
15	46	2.04991	TAGCAATCCAACCTTTGTG	EG625109
16	45	2.00535	TTAATATCTTGATAGCGT	truncated
17	44	1.96078	TATGTCCAAATTCTGTGGG	Ptcra
18	40	1.78253	TAATACACACCTCATACAC	genomic
19	38	1.6934	TTGCTTGACCTGGTAATAC	Dock5
20	36	1.60428	TATACGTGTCCCAGGTTCAC	HNrpul2
21	31	1.38146	TACATCGGGCTGTTAAATG	Xrcc2
22	29	1.29234	TTTCGTGCACAATCTTGGC	Utx
23	24	1.06952	TATGATGCAAAGTCAGTTC	Hdh
24	24	1.06952	TTTACGAAGACCACCGTTC	Inpp4b
25	20	0.891266	TTACATGGTCACCAGTAAG	TrnT1
26	20	0.891266	TTGACGATGACAGGCACGG	Kcnc4
27	18	0.802139	TTGGAATAGGTCTTTGTAG	PctK3
28	17	0.757576	TAGCAACACCACCATATTG	Slc25a32
29	13	0.579323	TAAGATTGGTCTCGGTC	truncated
30	13	0.579323	TAGTCCTGAGTCGCTGGGC	Tbx21
31	11	0.490196	TATGATGGTAGCAAAGCTG	Inhbe
32	6	0.26738	TACAGATTGACCATCTTGG	Recql5
33	3	0.13369	TCTCTACTGTAGATGCCTC	Nfkbib
34	2	0.0891266	TAACATATTAGAGGACAGG	Amigo3
35	2	0.0891266	TAGAGAACAGCAATATTGC	Prei3

## Sheet: Table S2
Table S2
Overview of TLC domain containing proteins and CerS family proteins
HGNC ID	Approved Symbol	Approved Name	Status	Previous Symbols	Synonyms	Chromosome	Accession Numbers	RefSeq IDs	Gene Family Tag	Gene family description	Gene family ID
14253	CERS1	ceramide synthase 1	Approved	LASS1	LAG1, UOG1	19p13.11	AF105005		CERS	CERS class homeoboxes	530
14076	CERS2	ceramide synthase 2	Approved	LASS2	SP260, FLJ10243	1q21.3	AF189062	NM_022075	CERS	CERS class homeoboxes	530
23752	CERS3	ceramide synthase 3	Approved	LASS3	MGC27091	15q26.3		NM_178842	CERS	CERS class homeoboxes	530
23747	CERS4	ceramide synthase 4	Approved	LASS4	FLJ12089, Trh1	19p13.2		NM_024552	CERS	CERS class homeoboxes	530
23749	CERS5	ceramide synthase 5	Approved	LASS5	Trh4, MGC45411, FLJ25304	12q13.12		NM_147190	CERS	CERS class homeoboxes	530
23826	CERS6	ceramide synthase 6	Approved	LASS6		2q24.3	BX393696	NM_203463	CERS	CERS class homeoboxes	530
2079	CLN8	CLN8, transmembrane ER and ERGIC protein	Approved	EPMR, C8orf61	FLJ39417	8p23.3	AF123761	NM_018941		TLC domain containing	1374
29646	FAM57A	family with sequence similarity 57 member A	Approved		FLJ22282, CT120	17p13.3	AK025935	NM_024792		TLC domain containing	1374
25295	FAM57B	family with sequence similarity 57 member B	Approved		DKFZP434I2117	16p11.2	AF370365	NM_031478		TLC domain containing	1374
25177	TLCD1	TLC domain containing 1	Approved			17q11.2	BC014072	NM_138463		TLC domain containing	1374
33522	TLCD2	TLC domain containing 2	Approved			17p13.3		NM_001164407		TLC domain containing	1374
28280	TMEM136	transmembrane protein 136	Approved		MGC17839	11q23.3	BC015232	NM_174926		TLC domain containing	1374
26477	TMEM56	transmembrane protein 56	Approved		FLJ31842	1p21.3		NM_152487		TLC domain containing	1374
20568	TRAM1	translocation associated membrane protein 1	Approved		TRAM, TRAMP	8q13.3	X63679	NM_014294		TLC domain containing	1374
28371	TRAM1L1	translocation associated membrane protein 1-like 1	Approved		MGC26568	4q26	AK074617	NM_152402		TLC domain containing	1374
16855	TRAM2	translocation associated membrane protein 2	Approved		KIAA0057	6p12.2	D31762	NM_012288		TLC domain containing	1374

## Sheet: Table S3
Table S3
Sequences of applied shRNA, morpholino and primers
name	function	target species	target gene	sequence (5' - 3')
pReSu_amp_h	shRNA library sequencing			CCCTTGAACCTCCTCGTTCGACC
pReSu_amp_r	shRNA library sequencing			GAGACGTGCTACTTCCATTTGTC
pReSu_h	shRNA library sequencing			GGCGGGCAAGAATGTGAATAAA GGC
pReSu_r	shRNA library sequencing			TCAACCCGCTCCAAGGAAT CGC
siReSu_fuA_h	shRNA library sequencing			GCCTCCCTCGCGCCATCAGCTGTCAAACAT
siReSu_fuA_r	shRNA library sequencing			GCCTTG CCAGCCCGCTCAGTTCAAGAGA
TMEM56-MO1	TMEM56 morpholino	Danio rerio	tlcd4b	CTCTCTCATATCCATCTCTCACCTG
TMEM56-MO2	TMEM56 morpholino	Danio rerio	tlcd4a	GGCCACCCGACCCCACTTTTATCGA
TMEM56-MO3	TMEM56 morpholino	Danio rerio	si:dkey-10f21.4	CCCCAGTACACAGGCGCATTTGCAT
Standard Control Oligo	negative control Morpholino oligo	Homo sapiens	β-globin intron mutation causing beta-thalassemia	CCTCTTACCTCAGTTACAATTTATA
T56_5haV3_h1	TMEM56 KO genotyping	Mus musculus	Tlcd4	TATTGATAGGACAATATCGCCTCAAAATCAGAGG
T56_tgV3_r1	TMEM56 KO genotyping	Mus musculus	Tlcd4	TTGTTGATATCGTGGTATCGTTATGCGCCTT
T56_nvV3_r1	TMEM56 KO genotyping	Mus musculus	Tlcd4	GGCAGCCTCCAGGATCTTCCTAAG
Ube1xA	gender genotyping	Mus musculus	Ube1x	TGGTCTGGACCCAAACGCTGTCCACA
Ube1xB	gender genotyping	Mus musculus	Ube1x	GGCAGCAGCCATCACATAATCCAGATG
shTMEM56 #1	TMEM56 KD in Jurkat cells	Homo sapiens	TLCD4	CCGGCCTCATTATGGCTTCATGTATCTCGAGATACATGAAGCCATAATGAGGTTTTTTG
shTMEM56 #2	TMEM56 KD in Jurkat cells	Homo sapiens	TLCD4	CCGGGACAGATTATAGACCTCCTTACTCGAGTAAGGAGGTCTATAATCTGTCTTTTTTG
shScramble	Control shRNA in Jurkat cells	Homo sapiens		CCGGCAACAAGATGAAGAGCACCAACTCGAGTTGGTGCTCTTCATCTTGTTGTTTTT

## Sheet: Table S4
Table S4
Information on plasmids used throughout this study
Name	Insert	Manufacturer	Catalog no.	Sequence	Sequence name	Sequence accession	Reporter Gene / Tag
EX-NEG-Lv105	empty	Genecopoeia	EX-NEG-Lv105	AACCCAGCTTTCTTGTACAAAGTGGTTGATCGCGTGCATGCGACGTCATAGCTCTCTCCCAATTCTCGACCTCGAGACAAATGGCAGTATTCATCCACAATTTTAAAAGAAAAGGGGGGATTGGGGGGTACAGTGCAGGGGAAAGAATAGTAGACATAATAGCAACAGACATACAAACTAAAGAATTACAAAAACAAATTACAAAAATTCAAAATTTTCGGGTTTATTACAGGGACAGCAGAGATCCACTTTGGCCGCGGCTCGAGGGGGTTGGGGTTGCGCCTTTTCCAAGGCAGCCCTGGGTTTGCGCAGGGACGCGGCTGCTCTGGGCGTGGTTCCGGGAAACGCAGCGGCGCCGACCCTGGGTCTCGCACATTCTTCACGTCCGTTCGCAGCGTC…	EX-NEG-Lv105 (seq)
EX-T5207-Lv105 (hsTMEM56)	Homo sapiens transmembrane protein 56 (TMEM56), transcript variant 1, mRNA	Genecopoeia	EX-T5207-Lv105	CTTTCTTGTACAAAGTGGTTGATCGCGTGCATGCGACGTCATAGCTCTCTCCCAATTCTCGACCTCGAGACAAATGGCAGTATTCATCCACAATTTTAAAAGAAAAGGGGGGATTGGGGGGTACAGTGCAGGGGAAAGAATAGTAGACATAATAGCAACAGACATACAAACTAAAGAATTACAAAAACAAATTACAAAAATTCAAAATTTTCGGGTTTATTACAGGGACAGCAGAGATCCAGTTTGGCCGCGGCTCGAGGGGGTTGGGGTTGCGCCTTTTCCAAGGCAGCCCTGGGTTTGCGCAGGGACGCGGCTGCTCTGGGCGTGGTTCCGGGAAACGCAGCGGCGCCGACCCTGGGTCTCGCACATTCTTCACGTCCGTTCGCAGCGTCACCCGGA…	Seq. for: EX-T5207-Lv105 (hsTMEM56)
CSHCTR001-LVRH1MH shRNA control	shControl	Genecopoeia	CSHCTR001-LVRH1MH	gaattctcgacctcgagctgtggaatgtgtgtcagttagggtgtggaaagtccccaggctccccagcaggcagaagtatgcaaagcatgcatctcaattagtcagcaaccaggtgtggaaagtccccaggctccccagcaggcagaagtatgcaaagcatgcatctcaattagtcagcaaccatagtcccgcccctaactccgcccatcccgcccctaactccgcccagttccgcccattctccgccccatggctgactaattttttttatttatgcagaggccgaggccgcctctgcctctgagctattccagaagtagtgaggaggcttttttggaggcctaggcttttgcaaaaagctcccgggagcttgtatatccattttcggatctgatcggc…	Exported		mCherry
EX-NEG-Lv193 (mEGFP)		Genecopoeia	EX-NEG-Lv193	cggtatcgatactagtattatgcccagtacatgaccttatgggactttcctacttggcagtacatctacgtattagtcatcgctattaccatggtgatgcggttttggcagtacatcaatgggcgtggatagcggtttgactcacggggatttccaagtctccaccccattgacgtcaatgggagtttgttttggcaccaaaatcaacgggactttccaaaatgtcgtaacaactccgccccattgacgcaaatgggcggtaggcgtgtacggtgggaggtctatataagcagagctcgtttagtgaaccgtcagatcgcctggagacgccatccacgctgttttgacctccatagaagattctagattcgaaatgtactatggtgctagcgtgagcaa…	EX-NEG-Lv193		mEGFP
EX-T5207-Lv193 (hsTMEM56-mEGFP)	Homo sapiens transmembrane protein 56 (TMEM56), transcript variant 1, mRNA	Genecopoeia	EX-T5207-Lv193	aaagtggttatggctagcgtgagcaagggcgaggagctgttcaccggggtggtgcccatcctggtcgagctggacggcgacgtaaacggccacaagttcagcgtgtccggcgagggcgagggcgatgccacctacggcaagctgaccctgaagttcatctgcaccaccggcaagctgcccgtgccctggcccaccctcgtgaccaccctgacctacggcgtgcagtgcttcagccgctaccccgaccacatgaagcagcacgacttcttcaagtccgccatgcccgaaggctacgtccaggagcgcaccatcttcttcaaggacgacggcaactacaagacccgcgccgaggtgaagttcgagggcgacaccctggtgaaccgcatcgagctgaagggc…	EX-T5207-Lv193-hsTMEM56-mEGFP	NM_001199679	mEGFP
MSH042523-LVRH1MH-a shRNA mmTMEM56	shTMEM56	Genecopoeia	MSH042523-LVRH1MH-a	gaattctcgacctcgagctgtggaatgtgtgtcagttagggtgtggaaagtccccaggctccccagcaggcagaagtatgcaaagcatgcatctcaattagtcagcaaccaggtgtggaaagtccccaggctccccagcaggcagaagtatgcaaagcatgcatctcaattagtcagcaaccatagtcccgcccctaactccgcccatcccgcccctaactccgcccagttccgcccattctccgccccatggctgactaattttttttatttatgcagaggccgaggccgcctctgcctctgagctattccagaagtagtgaggaggcttttttggaggcctaggcttttgcaaaaagctcccgggagcttgtatatccattttcggatctgatcggc…	MSH042523-LVRH1MH-a shRNA mmTMEM56	NM_178936.3	mCherry
MSH042523-LVRH1MH-c shRNA mmTMEM56	shTMEM56	Genecopoeia	MSH042523- LVRH1MH-c	gaattctcgacctcgagctgtggaatgtgtgtcagttagggtgtggaaagtccccaggctccccagcaggcagaagtatgcaaagcatgcatctcaattagtcagcaaccaggtgtggaaagtccccaggctccccagcaggcagaagtatgcaaagcatgcatctcaattagtcagcaaccatagtcccgcccctaactccgcccatcccgcccctaactccgcccagttccgcccattctccgccccatggctgactaattttttttatttatgcagaggccgaggccgcctctgcctctgagctattccagaagtagtgaggaggcttttttggaggcctaggcttttgcaaaaagctcccgggagcttgtatatccattttcggatctgatcggc…	MSH042523-LVRH1MH-c shRNA mmTMEM56	NM_178936.3	mCherry
MSH042523-LVRH1MH-d shRNA mmTMEM56	shTMEM56	Genecopoeia	MSH042523- LVRH1MH-d	gaattctcgacctcgagctgtggaatgtgtgtcagttagggtgtggaaagtccccaggctccccagcaggcagaagtatgcaaagcatgcatctcaattagtcagcaaccaggtgtggaaagtccccaggctccccagcaggcagaagtatgcaaagcatgcatctcaattagtcagcaaccatagtcccgcccctaactccgcccatcccgcccctaactccgcccagttccgcccattctccgccccatggctgactaattttttttatttatgcagaggccgaggccgcctctgcctctgagctattccagaagtagtgaggaggcttttttggaggcctaggcttttgcaaaaagctcccgggagcttgtatatccattttcggatctgatcggc…	MSH042523-LVRH1MH-d shRNA mmTMEM56	NM_178936.3	mCherry
HSH064079-LVRH1MH-a shRNA hsTMEM56	shTMEM56	Genecopoeia	HSH064079- LVRH1MH-a	gaattctcgacctcgagctgtggaatgtgtgtcagttagggtgtggaaagtccccaggctccccagcaggcagaagtatgcaaagcatgcatctcaattagtcagcaaccaggtgtggaaagtccccaggctccccagcaggcagaagtatgcaaagcatgcatctcaattagtcagcaaccatagtcccgcccctaactccgcccatcccgcccctaactccgcccagttccgcccattctccgccccatggctgactaattttttttatttatgcagaggccgaggccgcctctgcctctgagctattccagaagtagtgaggaggcttttttggaggcctaggcttttgcaaaaagctcccgggagcttgtatatccattttcggatctgatcggc…	HSH064079-LVRH1MH-a shRNA hsTMEM56	NM_001199679.1	mCherry
HSH064079- LVRH1MH-f shRNA hsTMEM56	shTMEM56	Genecopoeia	HSH064079- LVRH1MH-f	gaattctcgacctcgagctgtggaatgtgtgtcagttagggtgtggaaagtccccaggctccccagcaggcagaagtatgcaaagcatgcatctcaattagtcagcaaccaggtgtggaaagtccccaggctccccagcaggcagaagtatgcaaagcatgcatctcaattagtcagcaaccatagtcccgcccctaactccgcccatcccgcccctaactccgcccagttccgcccattctccgccccatggctgactaattttttttatttatgcagaggccgaggccgcctctgcctctgagctattccagaagtagtgaggaggcttttttggaggcctaggcttttgcaaaaagctcccgggagcttgtatatccattttcggatctgatcggc…	HSH064079- LVRH1MH-f shRNA hsTMEM56	NM_001199679.1	mCherry
HSH064079-LVRH1MH-g shRNA hsTMEM56	shTMEM56	Genecopoeia	HSH064079- LVRH1MH-g	gaattctcgacctcgagctgtggaatgtgtgtcagttagggtgtggaaagtccccaggctccccagcaggcagaagtatgcaaagcatgcatctcaattagtcagcaaccaggtgtggaaagtccccaggctccccagcaggcagaagtatgcaaagcatgcatctcaattagtcagcaaccatagtcccgcccctaactccgcccatcccgcccctaactccgcccagttccgcccattctccgccccatggctgactaattttttttatttatgcagaggccgaggccgcctctgcctctgagctattccagaagtagtgaggaggcttttttggaggcctaggcttttgcaaaaagctcccgggagcttgtatatccattttcggatctgatcggc…	HSH064079-LVRH1MH-g shRNA hsTMEM56	NM_001199679.1	mCherry
EX-Mm12673-Lv241 (mmTMEM56-FLAG)	Mus musculus transmembrane protein 56 (Tmem56), mRNA	Genecopoeia	EX-Mm12673-Lv241	aacccagctttcttgtacaaagtggttctcgaggactacaaagacgatgacgacaagtagtcgagctgtggaatgtgtgtcagttagggtgtggaaagtccccaggctccccagcaggcagaagtatgcaaagcatgcatctcaattagtcagcaaccaggtgtggaaagtccccaggctccccagcaggcagaagtatgcaaagcatgcatctcaattagtcagcaaccatagtcccgcccctaactccgcccatcccgcccctaactccgcccagttccgcccattctccgccccatggctgactaattttttttatttatgcagaggccgaggccgcctctgcctctgagctattccagaagtagtgaggaggcttttttggaggcctaggctttt…	EX-Mm12673-Lv241-mmTMEM56-FLAG	NM_178936	Flag
EX-Mm12673-Lv193 (mmTMEM56-mEGFP)	Mus musculus transmembrane protein 56 (Tmem56), mRNA	Genecopoeia	EX-Mm12673-Lv193	aacccagctttcttgtacaaagtggttatggctagcgtgagcaagggcgaggagctgttcaccggggtggtgcccatcctggtcgagctggacggcgacgtaaacggccacaagttcagcgtgtccggcgagggcgagggcgatgccacctacggcaagctgaccctgaagttcatctgcaccaccggcaagctgcccgtgccctggcccaccctcgtgaccaccctgacctacggcgtgcagtgcttcagccgctaccccgaccacatgaagcagcacgacttcttcaagtccgccatgcccgaaggctacgtccaggagcgcaccatcttcttcaaggacgacggcaactacaagacccgcgccgaggtgaagttcgagggcgacaccctggtgaac…	EX-Mm12673-Lv193-mmTMEM56-mEGFP	NM_178936	mEGFP
EX-Mm12673-Lv105 (mmTMEM56)	Mus musculus transmembrane protein 56 (Tmem56), mRNA	Genecopoeia	EX-Mm12673-Lv105	ctttcttgtacaaagtggttgatcgcgtgcatgcgacgtcatagctctctcccaattctcgacctcgagacaaatggcagtattcatccacaattttaaaagaaaaggggggattggggggtacagtgcaggggaaagaatagtagacataatagcaacagacatacaaactaaagaattacaaaaacaaattacaaaaattcaaaattttcgggtttattacagggacagcagagatccagtttggccgcggctcgagggggttggggttgcgccttttccaaggcagccctgggtttgcgcagggacgcggctgctctgggcgtggttccgggaaacgcagcggcgccgaccctgggtctcgcacattcttcacgtccgttcgcagcgtcacccgga…	EX-Mm12673-Lv105-mmTMEM56	NM_178936
EX-T5207-Lv241 (hsTMEM56-Flag)	Homo sapiens transmembrane protein 56 (TMEM56), transcript variant 1, mRNA	Genecopoeia	EX-T5207-Lv241	aaagtggttctcgaggactacaaagacgatgacgacaagtagtcgagctgtggaatgtgtgtcagttagggtgtggaaagtccccaggctccccagcaggcagaagtatgcaaagcatgcatctcaattagtcagcaaccaggtgtggaaagtccccaggctccccagcaggcagaagtatgcaaagcatgcatctcaattagtcagcaaccatagtcccgcccctaactccgcccatcccgcccctaactccgcccagttccgcccattctccgccccatggctgactaattttttttatttatgcagaggccgaggccgcctctgcctctgagctattccagaagtagtgaggaggcttttttggaggcctaggcttttgcaaaaagctcccgggag…	EX-T5207-Lv241-hsTMEM56-Flag	NM_001199679	Flag
pLKO.1	empty	Addgene	8453
