# Supplementary material for: TRAM-LAG1-CLN8 domain-containing protein TMEM56 regulates cell migration by changing intracellular ceramide levels
Source: BMC Biol. 2026 May 5;24:109. doi: 10.1186/s12915-026-02614-7 (PMC13147617; doi:10.1186/s12915-026-02614-7)
Supplement: Supplementary file 4 — Additional file 4. [file 12915_2026_2614_MOESM4_ESM.xlsx]

## Sheet: Erythropoiesis panel
Erythropoiesis panel	Antibody	Dye	Channel	Manufactor	Cat nb.	Dilution factor	Remarks
	CD71	PerCP-eFluor710	PerCP	eBioscience	046-0711-82	800
	CD11b	biotin	biotin	BD	559971	50
	Gr-1	biotin	biotin	BD		50
	CD3	biotin	biotin	BD		50
	B220	biotin	biotin	BD		50
	lacZ	FITC	FITC	ThermoFisher	F1930	-
	Ter119	APC	APC	BD	560694	80
	CD44	APC-Cy7	APC-Cy7	BD	560568	80
	CD117	V450	Pacific Blue	BD	560558	160
	CD41	PE-Cy7	PE-Cy7	eBioscience	25-0411-82	100
	a-biotin	PE	PE	eBioscience	12-9895-82	400	separate incubation

## Sheet: stem cell panel
	Antibody	Dye	Channel	Manufactor	Cat nb.	Dilution factor	Remarks
stem cell panel	CD117	PE-Cy7	PE-Cy7	BD	558163	640
	CD16/32	PerCP-Cy5.5	PerCP	BD	560540	160
	Sca-1	PE	PE	BD	553336	320
	lacZ	FITC	FITC	ThermoFisher	F1930
	CD11b	biotin	biotin	BD	559971	50
	Gr-1	biotin	biotin			50
	CD3	biotin	biotin			50
	Ter119	biotin	biotin			50
	B220	biotin	biotin	BD	561252	50
	CD34	eFluor660	APC	eBioscience	50-0341-80	20
	CD127	BV510	AmCyan	BD	563353	160
	CD135	BV421	Pacific Blue	BD	562898	160
	streptavidin	APC-Cy7	APC-Cy7	BD	554063	400	separate incubation

## Sheet: progenitor panel
	Antibody	Dye	Channel	Manufactor	Cat nb.	Dilution factor	Remarks
progenitor panel	CD117	V450	Pacific Blue	BD	560558	160
	CD16/32	PerCP-Cy5.5	PerCP	BD	560540	160
	Sca-1	PE	PE	BD	553336	320
	lacZ	FITC	FITC	ThermoFisher	F1930	-
	CD11b	biotin	biotin	BD	559971	50
	Gr-1	biotin	biotin			50
	CD3	biotin	biotin			50
	Ter119	biotin	biotin			50
	B220	biotin	biotin	BD	561252	50
	CD150	AF647	APC	BD	562373	320
	CD105	PE-Cy7	PE-Cy7	eBioscience	25-1051-80	320
	CD41	APC-eFluor780	APC-Cy7	eBioscience	47-0411-80	400
	streptavidin	V500	AmCyan	BD	561419	400	separate incubation

## Sheet: Immunofluorescence
Antibody	Dye	Channel	Manufactor	Cat nb.	Dilution factor	Remarks
GM130			BD Bioscience	610822	1000
Calnexin			Cell Signaling	2679S	200
DYKDDDDK Tag			Cell Signaling	2368	200
Flag Tag			Merck	f1804	500
Chicken anti-Mouse IgG	Alexa Fluor 488		Thermo Fisher Scientific	A21200	500
Goat anti-Mouse IgG	Alexa Fluor 555		Thermo Fisher Scientific	A21424	500
Chicken anti-Rabbit IgG	Alexa Fluor 488		Thermo Fisher Scientific	A21441	500
Goat anti-Rabbit IgG	Alexa Fluor 555		Thermo Fisher Scientific	A21430	1000

## Sheet: Western Blot
Antibody	Dye	Channel	Manufactor	Cat nb.	Dilution factor	concentration μg mL-1	Remarks
rabbit anti-DYKDDDDK Tag			Cell Signaling	2368	1000
rabbit anti-TMEM56			Custom			1
goat anti-GFP			MPI-CBG Dresden		10000
mouse anti-α-Tubulin			Merck	T6199		0.05
mouse anti-GM130			BD Bioscience	610822		0.25
rabbit anti-COX IV			Cell Signaling	4850T	1000
rabbit anti-CERS2			Bethyl Laboratories	A303-193A		0.2
rabbit anti-Calnexin			Cell Signaling	2679S	1000
HRP-conjugated secondary antibodies			Amersham		10000
